# Supplementary material for: Engineering of Global Transcriptional Regulators (GTRs) in Aspergillus for Natural Product Discovery
Source: J Fungi (Basel). 2025 Jun 12;11(6):449. doi: 10.3390/jof11060449 (PMC12193740; doi:10.3390/jof11060449)
Supplement: Supplementary file 1 [file jof-11-00449-s001.zip]

Archive with 1 entries (1 files):
- Supplementary Materials/Supplementary Materials.pdf
